# Supplementary material for: Design and Volatile Compound Profiling of Starter Cultures for Yogurt Preparation
Source: Foods. 2023 Jan 13;12(2):379. doi: 10.3390/foods12020379 (PMC9858186; doi:10.3390/foods12020379)
Supplement: Supplementary file 1 [file foods-12-00379-s001.zip]

Archive with 1 entries (1 files):
- foods-2125994-supplementary.pdf
